# Supplementary material for: Promotion of Lymphangiogenesis by Targeted Delivery of VEGF-C Improves Diabetic Wound Healing
Source: Cells. 2023 Feb 1;12(3):472. doi: 10.3390/cells12030472 (PMC9913977; doi:10.3390/cells12030472)
Supplement: Supplementary file 1 [file cells-12-00472-s001.zip]

Archive with 1 entries (1 files):
- cells-2174427-supplementary.pdf
